# Supplementary material for: Lamin A/C Is Dispensable to Mechanical Repression of Adipogenesis
Source: Int J Mol Sci. 2021 Jun 19;22(12):6580. doi: 10.3390/ijms22126580 (PMC8234021; doi:10.3390/ijms22126580)
Supplement: Supplementary file 1 [file ijms-22-06580-s001.zip]

Archive with 1 entries (1 files):
- ijms-1245014-supplementary.pdf
